# Supplementary material for: Description of a One-Year Succession of Variants of Interest and Concern of SARS-CoV-2 in Venezuela
Source: Viruses. 2022 Jun 24;14(7):1378. doi: 10.3390/v14071378 (PMC9317613; doi:10.3390/v14071378)
Supplement: Supplementary file 1 [file viruses-14-01378-s001.zip › Table S1.xlsx]

## Sheet: Sheet1
Table S1: GISAD accession number for all the complete genome generated in this study, with the lineage defined according to the Pangolin classification
*Complete genome obtained by Sanger sequencing (n=3)
Alpha VOC				Gamma VOC				Delta VOC				Omicron VOC				Lambda VOI				Mu VOI				Other lineages
Accession	Lineage	Location	Collection Date	Accession	Lineage	Location	Collection Date	Accession	Lineage	Location	Collection Date	Accession	Lineage	Location	Collection Date	Accession	Lineage	Location	Collection Date	Accession	Lineage	Location	Collection Date	Accession	Lineage	Location	Collection Date
EPI_ISL_3281603	B.1.1.7	DISTRITO CAPITAL	2021-03-18	EPI_ISL_7829670	P.1			EPI_ISL_3298770*	B.1.617.2			EPI_ISL_10239574	BA.1			EPI_ISL_3298380	C.37			EPI_ISL_3298687	B.1.621			EPI_ISL_3281604	B.1.1.519
EPI_ISL_3298683	B.1.1.7	APURE	2021-05-06	EPI_ISL_7829671	P.1			EPI_ISL_6989659	B.1.617.2			EPI_ISL_10239595	BA.1			EPI_ISL_7829512	C.37			EPI_ISL_3298689	B.1.621			EPI_ISL_3281604	B.1.1.351
EPI_ISL_3298684	B.1.1.7	APURE	2021-05-07	EPI_ISL_7829511	P.1			EPI_ISL_6989661	B.1.617.2			EPI_ISL_10239604	BA.1			EPI_ISL_6989644	C.37			EPI_ISL_3507367	B.1.621			EPI_ISL_3298378	B.1.111
EPI_ISL_3507373	B.1.1.7	PORTUGUESA	2021-06-06	EPI_ISL_6988645	P.1			EPI_ISL_6990137	B.1.617.2			EPI_ISL_10239607	BA.1			EPI_ISL_7831415	C.37			EPI_ISL_3507369	B.1.621			EPI_ISL_2628310	B.1.625
EPI_ISL_3507374	B.1.1.7	BARINAS	2021-06-06	EPI_ISL_7829513	P.1			EPI_ISL_6990142	B.1.617.2			EPI_ISL_10239608	BA.1			EPI_ISL_7831652	C.37			EPI_ISL_3507370	B.1.621			EPI_ISL_3298386	B.1.1.462
EPI_ISL_3507375	B.1.1.7	BARINAS	2021-07-03	EPI_ISL_7829514	P.1			EPI_ISL_8809971	B.1.617.2			EPI_ISL_10239609	BA.1			EPI_ISL_7831996	C.37			EPI_ISL_7829649	B.1.621			EPI_ISL_3298685	B.1.23
EPI_ISL_7829809	B.1.1.7	COJEDES	2021-06-27	EPI_ISL_7829547	P.1			EPI_ISL_9377152	B.1.617.2			EPI_ISL_10239610	BA.1			EPI_ISL_9486870	C.37			EPI_ISL_7829658	B.1.621			EPI_ISL_3298764	B.1.111
EPI_ISL_7830812	B.1.1.7	COJEDES	2021-06-27	EPI_ISL_7829548	P.1			EPI_ISL_9377159	B.1.617.2			EPI_ISL_10239611	BA.1			EPI_ISL_9486871	C.37			EPI_ISL_6989642	B.1.621			EPI_ISL_3298766	A.2.5
EPI_ISL_7831378	B.1.1.7	COJEDES	2021-06-26	EPI_ISL_7829659	P.1			EPI_ISL_9486877	B.1.617.2			EPI_ISL_10239613	BA.1							EPI_ISL_7831126	B.1.621			EPI_ISL_4027141	B.1.625
EPI_ISL_7831382	B.1.1.7	BARINAS	2021-05-17	EPI_ISL_7829668	P.1			EPI_ISL_9486884	B.1.617.2			EPI_ISL_10239614	BA.1							EPI_ISL_7831409	B.1.621			EPI_ISL_3298768*	A.2.5
EPI_ISL_7831408	B.1.1.7	BARINAS	2021-07-03	EPI_ISL_7829672	P.1			EPI_ISL_10239588	B.1.617.2			EPI_ISL_10239642	BA.1							EPI_ISL_9486872	B.1.621			EPI_ISL_9486891	B.1.625
				EPI_ISL_7829673	P.1			EPI_ISL_12437703	B.1.617.2			EPI_ISL_10239646	BA.1							EPI_ISL_9486873	B.1.621
				EPI_ISL_7829808	P.1			EPI_ISL_12437759	B.1.617.2			EPI_ISL_10239649	BA.1							EPI_ISL_6976265	B.1.621
				EPI_ISL_7831127	P.1			EPI_ISL_12437782	B.1.617.2			EPI_ISL_10239653	BA.1							EPI_ISL_9486879	B.1.621
				EPI_ISL_7831128	P.1			EPI_ISL_8804532	AY.3			EPI_ISL_11629602	BA.1							EPI_ISL_6990137	B.1.621
				EPI_ISL_7831129	P.1			EPI_ISL_10239579	AY.5			EPI_ISL_11629603	BA.1							EPI_ISL_6990142	B.1.621
				EPI_ISL_7831169	P.1			EPI_ISL_10239601	AY.5			EPI_ISL_11629604	BA.1							EPI_ISL_9486880	B.1.621
				EPI_ISL_7831361	P.1			EPI_ISL_10239602	AY.5			EPI_ISL_11629608	BA.1							EPI_ISL_9486881	B.1.621
				EPI_ISL_6989672	P.1			EPI_ISL_10239644	AY.5			EPI_ISL_11629610	BA.1							EPI_ISL_9486882	B.1.621
				EPI_ISL_9486869	P.1			EPI_ISL_12437709	AY.5			EPI_ISL_11629616	BA.1							EPI_ISL_9486883	B.1.621
				EPI_ISL_7831410	P.1			EPI_ISL_12437710	AY.5			EPI_ISL_11629621	BA.1							EPI_ISL_9486885	B.1.621
				EPI_ISL_7831411	P.1			EPI_ISL_12437765	AY.5			EPI_ISL_11629624	BA.1							EPI_ISL_9486886	B.1.621
				EPI_ISL_7831412	P.1			EPI_ISL_12437789	AY.5			EPI_ISL_11629631	BA.1							EPI_ISL_9486887	B.1.621
				EPI_ISL_7831413	P.1			EPI_ISL_10239635	AY.20			EPI_ISL_8063663	BA.1.1							EPI_ISL_9486889	B.1.621
				EPI_ISL_7831414	P.1			EPI_ISL_12437716	AY.20			EPI_ISL_8063574	BA.1.1							EPI_ISL_9486890	B.1.621
				EPI_ISL_6973792	P.1			EPI_ISL_9377160	AY.24			EPI_ISL_10239582	BA.1.1							EPI_ISL_10728887	B.1.621
				EPI_ISL_7832122	P.1			EPI_ISL_10728883	AY.24			EPI_ISL_10239591	BA.1.1							EPI_ISL_10728888	B.1.621
				EPI_ISL_6989934	P.1			EPI_ISL_9377157	AY.25			EPI_ISL_10239612	BA.1.1							EPI_ISL_10728889	B.1.621
				EPI_ISL_7832175	P.1			EPI_ISL_9377163	AY.25			EPI_ISL_10239615	BA.1.1							EPI_ISL_10728890	B.1.621
				EPI_ISL_9486874	P.1			EPI_ISL_12437792	AY.25			EPI_ISL_10239616	BA.1.1							EPI_ISL_10728891	B.1.621
				EPI_ISL_9486888	P.1			EPI_ISL_10239647	AY.25.1			EPI_ISL_10239617	BA.1.1							EPI_ISL_8805771	B.1.621
				EPI_ISL_9761344	P.1			EPI_ISL_10239645	AY.25.1			EPI_ISL_10239630	BA.1.1							EPI_ISL_10728892	B.1.621
				EPI_ISL_8810933	P.1			EPI_ISL_10239629	AY.25.1			EPI_ISL_10239640	BA.1.1							EPI_ISL_10728893	B.1.621
				EPI_ISL_9377162	P.1			EPI_ISL_10239618	AY.25.1			EPI_ISL_10239641	BA.1.1							EPI_ISL_10728894	B.1.621
				EPI_ISL_9377164	P.1			EPI_ISL_10239593	AY.25.1			EPI_ISL_10239643	BA.1.1							EPI_ISL_10728902	B.1.621
				EPI_ISL_9377153	P.1			EPI_ISL_10239592	AY.25.1			EPI_ISL_10239648	BA.1.1							EPI_ISL_10728885	B.1.621
				EPI_ISL_10239583	P.1			EPI_ISL_10239590	AY.25.1			EPI_ISL_10239650	BA.1.1							EPI_ISL_10728896	B.1.621
				EPI_ISL_10239619	P.1			EPI_ISL_12437749	AY.25.1			EPI_ISL_10239651	BA.1.1							EPI_ISL_10728908	B.1.621
				EPI_ISL_11629629	P.1			EPI_ISL_12437785	AY.25.1			EPI_ISL_10239652	BA.1.1							EPI_ISL_10728900	B.1.621
				EPI_ISL_11629630	P.1			EPI_ISL_12437787	AY.25.1			EPI_ISL_10239654	BA.1.1							EPI_ISL_10728897	B.1.621
				EPI_ISL_11629633	P.1			EPI_ISL_12437788	AY.25.1			EPI_ISL_11629605	BA.1.1							EPI_ISL_10728901	B.1.621
				EPI_ISL_12437701	P.1			EPI_ISL_12437790	AY.25.1			EPI_ISL_11629606	BA.1.1							EPI_ISL_10728898	B.1.621
				EPI_ISL_12437702	P.1			EPI_ISL_12437791	AY.25.1			EPI_ISL_11629607	BA.1.1							EPI_ISL_10728886	B.1.621
				EPI_ISL_12437705	P.1			EPI_ISL_11629632	AY.26			EPI_ISL_11629609	BA.1.1							EPI_ISL_10728906	B.1.621
				EPI_ISL_12437712	P.1			EPI_ISL_10728875	AY.26			EPI_ISL_11629611	BA.1.1							EPI_ISL_10728899	B.1.621
				EPI_ISL_12437715	P.1			EPI_ISL_8805061	AY.33			EPI_ISL_11629612	BA.1.1							EPI_ISL_9396353	B.1.621
				EPI_ISL_12437720	P.1			EPI_ISL_10239586	AY.42			EPI_ISL_11629613	BA.1.1							EPI_ISL_9396352	B.1.621
				EPI_ISL_12437724	P.1			EPI_ISL_10239600	AY.42			EPI_ISL_11629614	BA.1.1							EPI_ISL_9396358	B.1.621
				EPI_ISL_12437728	P.1			EPI_ISL_6989445	AY.43			EPI_ISL_11629615	BA.1.1							EPI_ISL_9396351	B.1.621
				EPI_ISL_12437729	P.1			EPI_ISL_8809951	AY.43			EPI_ISL_11629617	BA.1.1							EPI_ISL_9396356	B.1.621
				EPI_ISL_12437737	P.1			EPI_ISL_9377154	AY.43			EPI_ISL_11629618	BA.1.1							EPI_ISL_9345658	B.1.621
				EPI_ISL_12437738	P.1			EPI_ISL_9377161	AY.43			EPI_ISL_11629619	BA.1.1							EPI_ISL_9396359	B.1.621
				EPI_ISL_12437742	P.1			EPI_ISL_9486875	AY.43			EPI_ISL_11629620	BA.1.1							EPI_ISL_10239573	B.1.621
				EPI_ISL_12437745	P.1			EPI_ISL_9486876	AY.43			EPI_ISL_11629622	BA.1.1							EPI_ISL_10239575	B.1.621
								EPI_ISL_9486878	AY.43			EPI_ISL_11629623	BA.1.1							EPI_ISL_9763927	B.1.621
								EPI_ISL_10239605	AY.43			EPI_ISL_11629625	BA.1.1							EPI_ISL_10239576	B.1.621
								EPI_ISL_10239606	AY.43			EPI_ISL_11629626	BA.1.1							EPI_ISL_10239620	B.1.621
								EPI_ISL_10239633	AY.43			EPI_ISL_11629627	BA.1.1							EPI_ISL_10239621	B.1.621
								EPI_ISL_10728871	AY.43			EPI_ISL_11629634	BA.1.1							EPI_ISL_10239636	B.1.621
								EPI_ISL_10728873	AY.43			EPI_ISL_11629635	BA.1.1							EPI_ISL_10239637	B.1.621
								EPI_ISL_10728880	AY.43			EPI_ISL_11629636*	BA.1.1							EPI_ISL_10239638	B.1.621
								EPI_ISL_10728903	AY.43											EPI_ISL_11629596	B.1.621
								EPI_ISL_11629591	AY.43											EPI_ISL_11629597	B.1.621
								EPI_ISL_12437706	AY.43											EPI_ISL_11629599	B.1.621
								EPI_ISL_12437713	AY.43											EPI_ISL_11629600	B.1.621
								EPI_ISL_12437717	AY.43											EPI_ISL_11629601	B.1.621
								EPI_ISL_12437718	AY.43											EPI_ISL_12437708	B.1.621
								EPI_ISL_12437730	AY.43											EPI_ISL_12437719	B.1.621
								EPI_ISL_12437733	AY.43											EPI_ISL_12437721	B.1.621
								EPI_ISL_12437734	AY.43											EPI_ISL_12437722	B.1.621
								EPI_ISL_12437744	AY.43											EPI_ISL_12437723	B.1.621
								EPI_ISL_12437750	AY.43											EPI_ISL_12437731	B.1.621
								EPI_ISL_12437754	AY.43											EPI_ISL_12437732	B.1.621
								EPI_ISL_12437755	AY.43											EPI_ISL_12437735	B.1.621
								EPI_ISL_12437756	AY.43											EPI_ISL_12437736	B.1.621
								EPI_ISL_12437764	AY.43											EPI_ISL_12437739	B.1.621
								EPI_ISL_12437768	AY.43											EPI_ISL_12437740	B.1.621
								EPI_ISL_12437770	AY.43											EPI_ISL_12437741	B.1.621
								EPI_ISL_12437771	AY.43											EPI_ISL_12437743	B.1.621
								EPI_ISL_12437772	AY.43											EPI_ISL_12437746	B.1.621
								EPI_ISL_12437773	AY.43											EPI_ISL_12437747	B.1.621
								EPI_ISL_12437774	AY.43											EPI_ISL_12437776	B.1.621
								EPI_ISL_12437775	AY.43
								EPI_ISL_12437778	AY.43
								EPI_ISL_12437779	AY.43
								EPI_ISL_10239603	AY.44
								EPI_ISL_9345977	AY.44
								EPI_ISL_10728879	AY.44
								EPI_ISL_10728878	AY.44
								EPI_ISL_12437704	AY.44
								EPI_ISL_12437751	AY.44
								EPI_ISL_11629594	AY.100
								EPI_ISL_10239632	AY.100
								EPI_ISL_10239631	AY.100
								EPI_ISL_10239584	AY.103
								EPI_ISL_8804697	AY.122
								EPI_ISL_8806248	AY.122
								EPI_ISL_8806397	AY.122
								EPI_ISL_8806733	AY.122
								EPI_ISL_8808443	AY.122
								EPI_ISL_8808444	AY.122
								EPI_ISL_8808609	AY.122
								EPI_ISL_8810347	AY.122
								EPI_ISL_9377156	AY.122
								EPI_ISL_9377158	AY.122
								EPI_ISL_9377165	AY.122
								EPI_ISL_9377166	AY.122
								EPI_ISL_9377167	AY.122
								EPI_ISL_9396354	AY.122
								EPI_ISL_11629590	AY.122
								EPI_ISL_10239577	AY.122
								EPI_ISL_10239578	AY.122
								EPI_ISL_10239581	AY.122
								EPI_ISL_10239585	AY.122
								EPI_ISL_10239587	AY.122
								EPI_ISL_10239589	AY.122
								EPI_ISL_10239596	AY.122
								EPI_ISL_10239597	AY.122
								EPI_ISL_10239598	AY.122
								EPI_ISL_10239599	AY.122
								EPI_ISL_10239623	AY.122
								EPI_ISL_10239624	AY.122
								EPI_ISL_10239625	AY.122
								EPI_ISL_10239626	AY.122
								EPI_ISL_10239627	AY.122
								EPI_ISL_10239628	AY.122
								EPI_ISL_10239634	AY.122
								EPI_ISL_10239639	AY.122
								EPI_ISL_10728870	AY.122
								EPI_ISL_10728872	AY.122
								EPI_ISL_10728874	AY.122
								EPI_ISL_10728876	AY.122
								EPI_ISL_10728881	AY.122
								EPI_ISL_10728882	AY.122
								EPI_ISL_10728904	AY.122
								EPI_ISL_10728907	AY.122
								EPI_ISL_10239580	AY.122
								EPI_ISL_11629589	AY.122
								EPI_ISL_11629592	AY.122
								EPI_ISL_12437707	AY.122
								EPI_ISL_12437711	AY.122
								EPI_ISL_12437725	AY.122
								EPI_ISL_12437726	AY.122
								EPI_ISL_12437727	AY.122
								EPI_ISL_12437748	AY.122
								EPI_ISL_12437752	AY.122
								EPI_ISL_12437753	AY.122
								EPI_ISL_12437757	AY.122
								EPI_ISL_12437758	AY.122
								EPI_ISL_12437760	AY.122
								EPI_ISL_12437763	AY.122
								EPI_ISL_12437766	AY.122
								EPI_ISL_12437767	AY.122
								EPI_ISL_12437777	AY.122
								EPI_ISL_12437780	AY.122
								EPI_ISL_12437781	AY.122
								EPI_ISL_12437783	AY.122
								EPI_ISL_12437784	AY.122
								EPI_ISL_12437786	AY.122
								EPI_ISL_12437794	AY.122
								EPI_ISL_11629593	AY.122.4
								EPI_ISL_11629595	AY.122.4
								EPI_ISL_11629598	AY.122.4
								EPI_ISL_10239622	AY.122.4
								EPI_ISL_12437714	AY.122.4
								EPI_ISL_12437761	AY.122.4
								EPI_ISL_12437762	AY.122.4
								EPI_ISL_12437769	AY.122.4
								EPI_ISL_12437793	AY.122.4
								EPI_ISL_10239594	AY.127
