# Supplementary material for: Description of a One-Year Succession of Variants of Interest and Concern of SARS-CoV-2 in Venezuela
Source: Viruses. 2022 Jun 24;14(7):1378. doi: 10.3390/v14071378 (PMC9317613; doi:10.3390/v14071378)
Supplement: Supplementary file 1 [file viruses-14-01378-s001.zip › Table S2.xlsx]

## Sheet: Sheet1
Table S1: Number of partial genomic sequences available per month in each State of Venezuela
Month State	Population	March 21	April 21	May 21	June 21	July 21	Aug 21	Sept 21	Oct 21	Nov 21	Dec 21	Jan 22	Feb 22	Tot
Amazonas	182311	1	8	14	20	18	15	4	7	13	67	35	3	205
Anzoategui	1566938	80	12	33	17	21	66	43	23	75	58	0	20	448
Apure	567503	0	2	78	57	44	11	8	24	26	0	0	0	250
Aragua	1642300	2	45	51	80	24	0	25	0	0	17	32	0	276
Barinas	831869	0	0	37	26	80	17	4	28	0	131	22	33	378
Bolivar	1738070	40	0	0	135	41	0	0	62	83	29	28	0	418
Carabobo	2242643	0	0	25	79	26	26	51	11	15	8	9	0	250
Cojedes	330615	0	0	0	29	42	20	25	46	36	0	15	32	245
Delta Amacuro	189792	1	12	15	0	4	0	2	0	90	31	18	18	191
Dtto Capital	1830142	80	74	5	35	41	52	124	41	29	30	320	4	835
Falcón	986001	0	0	54	26	19	31	29	0	30	9	0	0	198
Guárico	827724	5	7	0	0	1	4	0	9	12	0	25	11	74
La Guaira	338519	69	16	0	0	82	44	26	33	16	5	40	3	334
Lara	1865368	0	0	20	47	12	29	31	63	19	32	0	0	253
Mérida	881855	29	16	43	43	27	12	37	50	43	111	67	23	501
Miranda	2968816	69	22	28	35	41	85	99	55	49	28	116	56	683
Monagas	931111	27	31	13	26	42	20	41	22	41	3	5	45	316
Nueva Esparta	570912	44	16	53	21	15	37	54	47	0	0	5	0	292
Portuguesa	930247	0	7	26	40	27	14	10	28	17	1	0	0	170
Sucre	987143	0	73	24	2	27	0	27	34	29	0	1	0	217
Táchira	1026860	0	1	0	0	48	4	0	0	0	0	0	0	53
Trujillo	767289	5	5	16	25	12	12	8	2	9	57	0	0	151
Yaracuy	666990	0	0	23	28	27	37	26	25	27	35	1	0	229
Zulia	3833935	5	0	188	35	37	8	35	21	81	32	48	25	515
Tot Venezuela	28704953	457	347	746	806	758	544	709	631	740	684	787	273	7482
